# Supplementary material for: Antioxidant and Tyrosinase-Inhibitory Activities and Biological Bioactivities of Flavonoid Derivatives from Quercus mongolica Pollen
Source: Molecules. 2025 Feb 8;30(4):794. doi: 10.3390/molecules30040794 (PMC11858624; doi:10.3390/molecules30040794)
Supplement: Supplementary file 1 [file molecules-30-00794-s001.zip]

Archive with 1 entries (1 files):
- molecules-3440540-supplementary.pdf
